# Supplementary material for: Preoperative anxiety in adults - a cross-sectional study on specific fears and risk factors
Source: BMC Psychiatry. 2020 Mar 30;20:140. doi: 10.1186/s12888-020-02552-w (PMC7106568; doi:10.1186/s12888-020-02552-w)
Supplement: Supplementary file 2 — Additional file 2. A Modified numeric rating scale (mNRS) for anxiety assessment- German version. German version of a mNRS used by study participants to rate their level of anesthesia and surgery anxiety. B English translation of Additional file 2A. see Additional file 2A. [file 12888_2020_2552_MOESM2_ESM.zip]

Archive with 2 entries (2 files):
- Additional file 2A mNRS anxiety GermanR2.docx
- Additional file 2B English translation of 2AR2.docx
