# Supplementary material for: Preoperative anxiety in adults - a cross-sectional study on specific fears and risk factors
Source: BMC Psychiatry. 2020 Mar 30;20:140. doi: 10.1186/s12888-020-02552-w (PMC7106568; doi:10.1186/s12888-020-02552-w)
Supplement: Supplementary file 3 — Additional file 3. A Modified numeric rating scale (mNRS) to assess specific fears - German version. German version of a mNRS used by study participants to rate their level of concern regarding 8 specific fears primarily associated with anesthesia. B English translation of Additional file 3A. see Additional file 3A. [file 12888_2020_2552_MOESM3_ESM.zip]

Archive with 2 entries (2 files):
- Additional file 3A mNRS specific fears GermanR2.docx
- Additional file 3B English translation of 3AR2.docx
